# Supplementary material for: Altered Level of Consciousness in a Tertiary Emergency Department: Etiologies, Mortality, and Outcomes
Source: J Clin Med. 2026 Mar 7;15(5):2037. doi: 10.3390/jcm15052037 (PMC12985886; doi:10.3390/jcm15052037)
Supplement: Supplementary file 1 [file jcm-15-02037-s001.zip]

Archive with 1 entries (1 files):
- jcm-4073664-supplementary.pdf
